# Supplementary material for: Poly(Vinyl Alcohol)/Hyaluronic Acid Nanofibers for Biomedical Use Under Physiological Conditions: Electrospinning Fabrication and Stabilization via Solvent-Free Citric Acid Crosslinking
Source: Polymers (Basel). 2025 Dec 27;18(1):79. doi: 10.3390/polym18010079 (PMC12787809; doi:10.3390/polym18010079)
Supplement: Supplementary file 1 [file polymers-18-00079-s001.zip]

Archive with 1 entries (1 files):
- polymers-3991418-supplementary.pdf
